# Supplementary material for: Structural basis of Mfd-dependent transcription termination
Source: Nucleic Acids Res. 2020 Oct 17;48(20):11762–72. doi: 10.1093/nar/gkaa904 (PMC7672476; doi:10.1093/nar/gkaa904)
Supplement: gkaa904_Supplemental_Files [file gkaa904_supplemental_files.zip]

Archive with 2 entries (2 files):
- Supplementary Information 09042020.pdf
- supplementary movie S1.mp4
